# Supplementary material for: Ocean acidification conditions increase resilience of marine diatoms
Source: Nat Commun. 2018 Jun 13;9:2328. doi: 10.1038/s41467-018-04742-3 (PMC5997998; doi:10.1038/s41467-018-04742-3)
Supplement: Supplementary file 4 — Supplementary Data 1 [file 41467_2018_4742_MOESM4_ESM.xlsx]

## Sheet: diurnal cycle descriptors
Supplementary Data Sheet 1. A full list of state descriptors (n = 58) of the diurnal cycle and their median expression during the light or dark phase of the first stages. Listed is the weighted average of each descriptor that was used to compute the position score, the sum of all the weights equaled 1 (see Methods). In addition to the gene I.D. of each descriptor has been provided with its gene n…
rank	gene ID	median expression light (FPKM)	median expression dark (FPKM)	weight (w)	accumulated weight (acc w)	Gene name	UniProtKB/TrEMBL ID	Gene description	InterPro description	GO domain
1	Thaps11564	0.9726	284.586	0.0749	0.0749		B8CEW8	Predicted protein [Source:UniProtKB/TrEMBL;Acc:B8CEW8]
2	Thaps38494	5344.32	55.2362	0.0511	0.126	LHCF2	B8CEV8	Fucoxanthin chlorophyll a/c protein 1 [Source:UniProtKB/TrEMBL;Acc:B8CFW3]	Chlorophyll A-B binding protein, plant	cellular_component
3	Thaps5174	2082.65	34.3396	0.0401	0.1661	LHCF8	B8C261	Fucoxanthin chlorophyll a/c protein 8 [Source:UniProtKB/TrEMBL;Acc:B8C261]	Chlorophyll A-B binding protein, plant	cellular_component
4	Thaps11947	42.8465	0.9055	0.0376	0.2037		B8CG10	Predicted protein [Source:UniProtKB/TrEMBL;Acc:B8CG10]	Isochorismatase-like	molecular_function
5	Thaps38583	1898.92	16.549	0.0306	0.2343	LHCF2	B8CEV8	Fucoxanthin chlorophyll a/c protein 1 [Source:UniProtKB/TrEMBL;Acc:B8CFW3]	Chlorophyll A-B binding protein, plant	cellular_component
6	Thaps20804	2193.01	303.88	0.0302	0.2645		B8BQS1	Predicted protein [Source:UniProtKB/TrEMBL;Acc:B8BQS1]	Domain of unknown function CP12
7	Thaps7940	170.828	7.7	0.0299	0.2944		B8C7Y8	Predicted protein [Source:UniProtKB/TrEMBL;Acc:B8C7Y8]
8	Thaps18846	167.232	3.3084	0.0287	0.3231		B8CG11	Predicted protein [Source:UniProtKB/TrEMBL;Acc:B8CG11]	Intraflagellar transport complex B protein 46 C-terminal	biological_process
9	Thaps23850	268.263	22.628	0.0284	0.3515		B8C7F2	Predicted protein [Source:UniProtKB/TrEMBL;Acc:B8C7F2]	WD40 repeat	molecular_function
10	Thaps25441	177.419	8.8179	0.0245	0.376		B5YM95	Predicted protein [Source:UniProtKB/TrEMBL;Acc:B5YM95]
11	Thaps10336	6.1566	85.006	0.0235	0.3995		B8LCC8	Predicted protein [Source:UniProtKB/TrEMBL;Acc:B8LCC8]	Protein of unknown function DUF3506
12	Thaps22213	1550.69	160.265	0.0232	0.4227	PFK2	B8BZ41	Phosphofructokinase [Source:UniProtKB/TrEMBL;Acc:B8BZ41]	Phosphofructokinase domain	molecular_function
13	Thaps4202	0.4543	46.58	0.0215	0.4442		B8C177	Pas-domain protein [Source:UniProtKB/TrEMBL;Acc:B8C177]	PAS	biological_process
14	Thaps10761	0	15.6494	0.0212	0.4655		B5YLF3	Predicted protein [Source:UniProtKB/TrEMBL;Acc:B5YLF3]	Heat shock factor (HSF)-type, DNA-binding	molecular_function
15	Thaps25797	88.3244	1.7641	0.0211	0.4866		B8CG09	Predicted protein [Source:UniProtKB/TrEMBL;Acc:B8CG09]	PAS	biological_process
16	Thaps42962	758.932	166.942	0.0211	0.5077	LHCF5	B8CEV5	Fucoxanthin chlorophyll a/c protein 5 [Source:UniProtKB/TrEMBL;Acc:B8CEV5]	Chlorophyll A-B binding protein, plant	cellular_component
17	Thaps38085	4.601	87.4093	0.0206	0.5283	TPT4	B5YLS2	Predicted protein [Source:UniProtKB/TrEMBL;Acc:B5YLS2]	Domain of unknown function DUF250	cellular_component
18	Thaps31636	17.2275	136.657	0.0198	0.5481		B8BQI4	Aldose-1-epimerase [Source:UniProtKB/TrEMBL;Acc:B8BQI4]	Aldose 1-epimerase	molecular_function
19	Thaps11171	0	26.7418	0.0196	0.5677		B8LD95	Predicted protein [Source:UniProtKB/TrEMBL;Acc:B8LD95]
20	Thaps1785	3.8735	66.0507	0.019	0.5866		B8BRY0	Predicted protein [Source:UniProtKB/TrEMBL;Acc:B8BRY0]	Heat shock factor (HSF)-type, DNA-binding	molecular_function
21	Thaps22429	15.9746	199.045	0.0183	0.605		B8C0B6	Predicted protein [Source:UniProtKB/TrEMBL;Acc:B8C0B6]
22	Thaps38191	347.415	51.5023	0.0178	0.6228	HSP60	B5YLQ5	Mitochondrial chaperonin [Source:UniProtKB/TrEMBL;Acc:B5YLQ5]	Chaperonin Cpn60	molecular_function
23	Thaps6935	17.6517	155.057	0.017	0.6397	HSF32	B5YMW5	HSF32, heat shock transcription factor DNA-binding domain-containing protein, DNA binding, transcription factor [Source:UniProtKB/TrEMBL;Acc:B5YMW5]	Heat shock factor (HSF)-type, DNA-binding	molecular_function
24	Thaps3064	60.9707	7.8127	0.0168	0.6565		B8BW50	Predicted protein [Source:UniProtKB/TrEMBL;Acc:B8BW50]
25	Thaps23143	51.8801	7.8642	0.0166	0.6731		B8C608	Predicted protein [Source:UniProtKB/TrEMBL;Acc:B8C608]	Cyclin, N-terminal	biological_process
26	Thaps2892	32.0382	267.989	0.0162	0.6893			Elongation factor Ts 1, mitochondrial [Source:UniProtKB/Swiss-Prot;Acc:B8BVM7]	Translation elongation factor EFTs/EF1B	cellular_component
27	Thaps22860	1030.5	43.0903	0.0152	0.7045		B8C3K6	Predicted protein [Source:UniProtKB/TrEMBL;Acc:B8C3K6]
28	Thaps4349	77.5211	13.8003	0.0146	0.7191		B8BZ12	Predicted protein [Source:UniProtKB/TrEMBL;Acc:B8BZ12]	Ankyrin repeat	molecular_function
29	Thaps38715	1345.7	355.521	0.0139	0.733		B8CFG4	Predicted protein [Source:UniProtKB/TrEMBL;Acc:B8CFG4]	Chlorophyll A-B binding protein, plant	cellular_component
30	Thaps10943	12.0108	48.6613	0.0135	0.7466	DXR1	B5YLY6	1-deoxy-D-xylulose 5-phosphate reductoisomerase [Source:UniProtKB/TrEMBL;Acc:B5YLY6]	1-deoxy-D-xylulose 5-phosphate reductoisomerase	molecular_function
31	Thaps260789	110.221	28.8199	0.0131	0.7597		B8BT33	Cation efflux protein [Source:UniProtKB/TrEMBL;Acc:B8BT33]	Cation efflux protein	cellular_component
32	Thaps24507	4.4492	32.807	0.013	0.7727		B8CAF7	Predicted protein [Source:UniProtKB/TrEMBL;Acc:B8CAF7]	PAS
33	Thaps25753	119.995	22.1775	0.0126	0.7853		B8CFR2	Putative uncharacterized protein [Source:UniProtKB/TrEMBL;Acc:B8CFR2]	Alpha-D-phosphohexomutase superfamily	biological_process
34	Thaps6551	158.565	14.6215	0.0125	0.7978		B8C4M8	Predicted protein [Source:UniProtKB/TrEMBL;Acc:B8C4M8]
35	Thaps262506	817.769	70.0968	0.0122	0.81		B8C2R7	Putative uncharacterized protein [Source:UniProtKB/TrEMBL;Acc:B8C2R7]	PBP domain
36	Thaps5675	865.686	131.32	0.0117	0.8217		B8C3K7	Predicted protein [Source:UniProtKB/TrEMBL;Acc:B8C3K7]
37	Thaps3215	4.163	39.5331	0.0116	0.8333		B8BX53	Predicted protein [Source:UniProtKB/TrEMBL;Acc:B8BX53]	Cyclin, C-terminal	cellular_component
38	Thaps41005	87.0221	222.034	0.0115	0.8448		B8C5P9	Predicted protein [Source:UniProtKB/TrEMBL;Acc:B8C5P9]	Transketolase-like, pyrimidine-binding domain	molecular_function
39	Thaps24965	217.202	67.2256	0.0111	0.8559		B8CD32	Predicted protein [Source:UniProtKB/TrEMBL;Acc:B8CD32]	Membrane-associated, eicosanoid/glutathione metabolism (MAPEG) protein
40	Thaps10366	80.8186	15.0487	0.0108	0.8667		B8LCF7	Predicted protein [Source:UniProtKB/TrEMBL;Acc:B8LCF7]
41	Thaps8349	60.3905	9.3803	0.0108	0.8776		B8C985	Predicted protein [Source:UniProtKB/TrEMBL;Acc:B8C985]	NAD-dependent epimerase/dehydratase	molecular_function
42	Thaps24901	17.7268	51.2626	0.0102	0.8878	MTS2_2	B8CCP4	Methionyl-trna synthetase [Source:UniProtKB/TrEMBL;Acc:B8CCP4]	Aminoacyl-tRNA synthetase, class Ia	molecular_function
43	Thaps22114	7.1491	35.5748	0.0099	0.8977		B8C137	Predicted protein [Source:UniProtKB/TrEMBL;Acc:B8C137]	Pentatricopeptide repeat
44	Thaps23813	1069.39	317.639	0.0094	0.9071		B8C788	Predicted protein [Source:UniProtKB/TrEMBL;Acc:B8C788]	Proteinase inhibitor I1, Kazal	molecular_function
45	Thaps1913	1.9539	7.9238	0.0088	0.9159		B8BSA2	Predicted protein [Source:UniProtKB/TrEMBL;Acc:B8BSA2]	SET domain	molecular_function
46	Thaps22766	146.01	48.1849	0.0082	0.9241		B8C311	Heat shock protein Hsp90 [Source:UniProtKB/TrEMBL;Acc:B8C311]	Heat shock protein Hsp90	molecular_function
47	Thaps261684	8.0034	35.015	0.0082	0.9323	LEUS	B8BX36	Leucyl-trna synthetase [Source:UniProtKB/TrEMBL;Acc:B8BX36]	Aminoacyl-tRNA synthetase, class I, conserved site	biological_process
48	Thaps25108	10.9568	33.5759	0.0077	0.94		B8LCE5	Predicted protein [Source:UniProtKB/TrEMBL;Acc:B8LCE5]
49	Thaps8860	76.5202	24.1967	0.0072	0.9472		B8LBH1	Predicted protein [Source:UniProtKB/TrEMBL;Acc:B8LBH1]
50	Thaps21815	979.933	391.704	0.007	0.9542	AMS1	B8BY55	S-adenosylmethionine synthase [Source:UniProtKB/TrEMBL;Acc:B8BY55]	S-adenosylmethionine synthetase	molecular_function
51	Thaps37377	298.356	131.199	0.0068	0.961		B8CC74	Predicted protein [Source:UniProtKB/TrEMBL;Acc:B8CC74]	Alternative oxidase	biological_process
52	Thaps28998	165.397	62.9934	0.0064	0.9674		B5YNK7	Aldo-keto oxidoreductase [Source:UniProtKB/TrEMBL;Acc:B5YNK7]	Aldo/keto reductase	molecular_function
53	Thaps5828	47.3359	16.0101	0.0063	0.9738		B8C407	Predicted protein [Source:UniProtKB/TrEMBL;Acc:B8C407]	Diacylglycerol kinase, catalytic domain	molecular_function
54	Thaps22765	35.5087	16.3123	0.0056	0.9794		B8C310	Predicted protein [Source:UniProtKB/TrEMBL;Acc:B8C310]
55	Thaps23811	23.372	56.6659	0.0055	0.9849		B8C780	Predicted protein [Source:UniProtKB/TrEMBL;Acc:B8C780]	ABC transporter-like	molecular_function
56	Thaps33558	17.3373	33.1269	0.0054	0.9903		B8BZD8	Protein translocase subunit secA [Source:UniProtKB/TrEMBL;Acc:B8BZD8]	SecA protein	biological_process
57	Thaps9008	27.1441	72.4627	0.0052	0.9955		B8CA43	Predicted protein [Source:UniProtKB/TrEMBL;Acc:B8CA43]	RNA recognition motif domain	molecular_function
58	Thaps24862	46.6229	24.6372	0.0045	1		B8CCH2	Predicted protein [Source:UniProtKB/TrEMBL;Acc:B8CCH2]

## Sheet: growth phase descriptors
Supplementary Data Sheet 2. A full list of state descriptors (n = 218) distinguishing the growth phase and their median expression during early or late growth of the first stages. Listed is the weighted average of each descriptor that was used to compute the position score, the sum of all the weights equaled 1 (see Methods). In addition to the gene I.D. of each descriptor has been provided with i…
rank	geneID	median expression early (FPKM)	median expression late (FPKM)	weight	accumulated weight	Gene name	UniProtKB/TrEMBL ID	Gene description	InterPro description	GO domain
1	Thaps7776	3.3855	119.151	0.0153	0.0153		B8C7H5	Predicted protein [Source:UniProtKB/TrEMBL;Acc:B8C7H5]
2	Thapsdraft1839	1.4401	484.952	0.0143	0.0296		B8LED7	Predicted protein [Source:UniProtKB/TrEMBL;Acc:B8LED7]	Glycosyl transferase, family 8	molecular_function
3	Thaps31128	264.582	19.5271	0.0126	0.0422	LHCX5	B8BSG2	Fucoxanthin chlorophyll a/c protein, LI818 clade [Source:UniProtKB/TrEMBL;Acc:B8BSG2]	Chlorophyll A-B binding protein, plant	cellular_component
4	Thapsdraft1840	2.17	68.7286	0.0112	0.0533		B8LED8	Predicted protein [Source:UniProtKB/TrEMBL;Acc:B8LED8]	High mobility group, superfamily
5	Thaps24220	86.1242	13.0653	0.0108	0.0642		B8C9P5	Predicted protein [Source:UniProtKB/TrEMBL;Acc:B8C9P5]
6	Thaps22721	48.7676	540.448	0.0106	0.0748		B8C2T2	Predicted protein [Source:UniProtKB/TrEMBL;Acc:B8C2T2]
7	Thaps36788	97.4958	12.7096	0.0106	0.0853		B8CA22	Myo-inositol-1-phosphate synthase-like protein [Source:UniProtKB/TrEMBL;Acc:B8CA22]	Myo-inositol-1-phosphate synthase	molecular_function
8	Thaps22251	53.0268	369.952	0.0104	0.0958		B8BZA0	Predicted protein [Source:UniProtKB/TrEMBL;Acc:B8BZA0]
9	Thaps7491	20.9983	224.151	0.01	0.1058		B8C6N7	Predicted protein [Source:UniProtKB/TrEMBL;Acc:B8C6N7]	Helicase-associated
10	Thaps24367	12.1046	82.7329	0.0092	0.1151		B8LC49	Predicted protein [Source:UniProtKB/TrEMBL;Acc:B8LC49]	FAM173 family
11	Thaps1224	47.0521	5.8815	0.0092	0.1243		B8BQB3	MFS transporter [Source:UniProtKB/TrEMBL;Acc:B8BQB3]	Major facilitator superfamily	cellular_component
12	Thaps869	0.9391	114.753	0.0091	0.1334		B8BSN8	Predicted protein [Source:UniProtKB/TrEMBL;Acc:B8BSN8]
13	Thaps40788	98.8689	12.8799	0.0089	0.1423		B8C3A1	Putative uncharacterized protein [Source:UniProtKB/TrEMBL;Acc:B8C3A1]	NAD(P)-binding domain	molecular_function
14	Thaps11352	11.5042	156.782	0.0088	0.1511		B8LDS6	Predicted protein [Source:UniProtKB/TrEMBL;Acc:B8LDS6]
15	Thaps25875	75.7298	1032.42	0.0084	0.1595		B8CGH4	Predicted protein [Source:UniProtKB/TrEMBL;Acc:B8CGH4]	Thioredoxin	biological_process
16	Thapsdraft623	0	34.8717	0.0084	0.1679		B8LDY1	Predicted protein [Source:UniProtKB/TrEMBL;Acc:B8LDY1]
17	Thaps24999	65.5274	648.7	0.0083	0.1763		B8CDD5	Predicted protein [Source:UniProtKB/TrEMBL;Acc:B8CDD5]	Transcription factor MYC/MYB N-terminal
18	Thaps24757	1.1741	88.4443	0.0083	0.1846		B8CBZ0	Predicted protein [Source:UniProtKB/TrEMBL;Acc:B8CBZ0]
19	Thaps261327	83.4424	17.9986	0.0082	0.1928		B8BU45	Putative uncharacterized protein [Source:UniProtKB/TrEMBL;Acc:B8BU45]	Short-chain dehydrogenase/reductase SDR	molecular_function
20	Thaps34992	87.2575	7.4762	0.0081	0.2009		B8C5F5	Adenylyl cyclase-associated protein [Source:UniProtKB/TrEMBL;Acc:B8C5F5]	Adenylate cyclase-associated CAP	molecular_function
21	Thaps263287	3.2324	151.357	0.008	0.2089	CUE11	B5YNU9	Putative uncharacterized protein [Source:UniProtKB/TrEMBL;Acc:B5YNU9]	Protein of unknown function DUF347
22	Thaps33968	3.4445	168.573	0.0077	0.2166	CEN2	B8BZ05	Centrin-like protein [Source:UniProtKB/TrEMBL;Acc:B8BZ05]	Calcium-binding EF-hand	molecular_function
23	Thaps2483	2.5204	45.4915	0.0076	0.2242		B8BUH6	Predicted protein [Source:UniProtKB/TrEMBL;Acc:B8BUH6]	Oxidoreductase, N-terminal	molecular_function
24	Thaps32555	385.271	60.8945	0.0075	0.2317		B8BWW6	Predicted protein [Source:UniProtKB/TrEMBL;Acc:B8BWW6]	Ribonucleotide reductase	molecular_function
25	Thaps2577	134.149	25.5896	0.0075	0.2392		B8BUS0	Predicted protein [Source:UniProtKB/TrEMBL;Acc:B8BUS0]
26	Thaps41979	51.9012	351.163	0.0072	0.2464		B8LBU8	Probable glutathione reductase-like protein [Source:UniProtKB/TrEMBL;Acc:B8LBU8]	Pyridine nucleotide-disulphide oxidoreductase, dimerisation	molecular_function
27	Thaps6781	49.0824	8.8703	0.0072	0.2536		B5YMG6	Predicted protein [Source:UniProtKB/TrEMBL;Acc:B5YMG6]	Protein-tyrosine phosphatase-like, PTPLA
28	Thaps6625	6.59	78.0934	0.0071	0.2607		B5YP18	Predicted protein [Source:UniProtKB/TrEMBL;Acc:B5YP18]	Polyketide cyclase, SnoaL-like
29	Thaps23658	38.81	574.102	0.007	0.2677		B8C6B8	Predicted protein [Source:UniProtKB/TrEMBL;Acc:B8C6B8]
30	Thaps23716	56.8341	283.335	0.007	0.2747		B8C6N6	Predicted protein [Source:UniProtKB/TrEMBL;Acc:B8C6N6]
31	Thaps8407	56.5897	282.286	0.007	0.2818		B8C9E3	Predicted protein [Source:UniProtKB/TrEMBL;Acc:B8C9E3]
32	Thaps8778	447.332	2322.18	0.007	0.2888	PDHB1	B8LC08	Pyruvate dehydrogenase [Source:UniProtKB/TrEMBL;Acc:B8LC08]	Transketolase-like, pyrimidine-binding domain	molecular_function
33	Thaps1804	43.0988	7.1789	0.0068	0.2955		B8BRZ9	Predicted protein [Source:UniProtKB/TrEMBL;Acc:B8BRZ9]	Anoctamin/TMEM 16
34	Thaps24761	1461.07	26413.2	0.0068	0.3023		B8CBZ7	Predicted protein [Source:UniProtKB/TrEMBL;Acc:B8CBZ7]
35	Thaps8820	20.7469	151.511	0.0067	0.309		B8LC51	Predicted protein [Source:UniProtKB/TrEMBL;Acc:B8LC51]	Adenylyl cyclase class-3/4/guanylyl cyclase	cellular_component
36	Thaps33941	96.3834	20.1796	0.0067	0.3157		B8BZ33	Predicted protein [Source:UniProtKB/TrEMBL;Acc:B8BZ33]	Mitochondrial carrier protein	biological_process
37	Thapsdraft1765	63.1163	10.3634	0.0067	0.3224		B8LE17	Predicted protein [Source:UniProtKB/TrEMBL;Acc:B8LE17]
38	Thaps4350	46.2039	232.862	0.0067	0.3291		B8BZ13	Predicted protein [Source:UniProtKB/TrEMBL;Acc:B8BZ13]
39	Thaps2535	18.4916	120.59	0.0067	0.3358		B8BUM7	Predicted protein [Source:UniProtKB/TrEMBL;Acc:B8BUM7]
40	Thaps32261	68.7083	6.2533	0.0066	0.3424		B8BU25	Putative uncharacterized protein [Source:UniProtKB/TrEMBL;Acc:B8BU25]	Protein of unknown function DUF2237
41	Thaps262572	35.2559	5.4237	0.0066	0.3489		B8C385	Putative uncharacterized protein [Source:UniProtKB/TrEMBL;Acc:B8C385]	Opine dehydrogenase	molecular_function
42	Thaps10732	5.0788	50.1648	0.0065	0.3554		B8CED0	Predicted protein [Source:UniProtKB/TrEMBL;Acc:B8CED0]
43	Thaps23160	8.8876	80.7239	0.0065	0.3619		B8C630	Predicted protein [Source:UniProtKB/TrEMBL;Acc:B8C630]	Phospholipase D/Transphosphatidylase	molecular_function
44	Thaps8611	1.2383	17.5205	0.0064	0.3683		B8C8W3	Predicted protein [Source:UniProtKB/TrEMBL;Acc:B8C8W3]
45	Thaps8819	3.5245	52.1083	0.0064	0.3747		B8LC50	Predicted protein [Source:UniProtKB/TrEMBL;Acc:B8LC50]	Calcium-binding EF-hand	molecular_function
46	Thaps268279	13.6163	784.06	0.0064	0.3811		B8BUM5	Putative uncharacterized protein [Source:UniProtKB/TrEMBL;Acc:B8BUM5]
47	Thaps1080	14.9284	55.0859	0.0063	0.3875		B8BPX3	Predicted protein [Source:UniProtKB/TrEMBL;Acc:B8BPX3]	Epidermal growth factor-like, type 3	molecular_function
48	Thaps25543	16.0202	96.2447	0.0063	0.3938		B8LDS7	Predicted protein [Source:UniProtKB/TrEMBL;Acc:B8LDS7]	High mobility group, superfamily
49	Thaps2791	27.0481	231.859	0.0063	0.4		B8BVC8	Predicted protein [Source:UniProtKB/TrEMBL;Acc:B8BVC8]	Autophagy-related protein 1010
50	Thaps262796	1481.22	413.488	0.0062	0.4062	ACP3	B8C5G6	Acyl carrier protein [Source:UniProtKB/TrEMBL;Acc:B8C5G6]	Acyl carrier protein (ACP)	biological_process
51	Thaps15226	28.4905	2.1597	0.0061	0.4124		B8BS75	Mevalonate disphosphate decarboxylase-like protein [Source:UniProtKB/TrEMBL;Acc:B8BS75]	Diphosphomevalonate decarboxylase	molecular_function
52	Thaps262517	14.5796	70.7394	0.0061	0.4185		B8C2U3	Putative uncharacterized protein [Source:UniProtKB/TrEMBL;Acc:B8C2U3]	Glycoside hydrolase, family 18, catalytic domain	molecular_function
53	Thaps17946	6.1577	64.9058	0.006	0.4245		B8BW18	Predicted protein [Source:UniProtKB/TrEMBL;Acc:B8BW18]	Beta-lactamase-like	molecular_function
54	Thaps25304	86.9744	17.4956	0.0059	0.4304		B8CED1	Predicted protein [Source:UniProtKB/TrEMBL;Acc:B8CED1]	Tetratricopeptide-like helical	molecular_function
55	Thaps24379	92.9266	680.004	0.0059	0.4362		B8LBG2	Predicted protein [Source:UniProtKB/TrEMBL;Acc:B8LBG2]	Phox homologous domain	biological_process
56	Thaps25164	85.6935	297.816	0.0058	0.442		B8LCR6	Predicted protein [Source:UniProtKB/TrEMBL;Acc:B8LCR6]
57	Thaps24094	16.9409	54.208	0.0058	0.4478		B8C8X5	Predicted protein [Source:UniProtKB/TrEMBL;Acc:B8C8X5]
58	Thaps4742	21.0858	4.1794	0.0058	0.4536		B8C060	Predicted protein [Source:UniProtKB/TrEMBL;Acc:B8C060]	DNA repair protein (XPGC)/yeast Rad	molecular_function
59	Thaps262102	37.177	7.9053	0.0058	0.4594		B8C1F5	Kinesin motor subunit-like protein [Source:UniProtKB/TrEMBL;Acc:B8C1F5]	Kinesin, motor domain	molecular_function
60	Thaps20609	77.8815	1304.57	0.0057	0.4651		B8BT03	Predicted protein [Source:UniProtKB/TrEMBL;Acc:B8BT03]
61	Thaps10740	59.7044	796.62	0.0056	0.4708		B8CED7	Predicted protein [Source:UniProtKB/TrEMBL;Acc:B8CED7]	FAM173 family
62	Thaps4214	44.024	4.4271	0.0056	0.4764		B8C188	Predicted protein [Source:UniProtKB/TrEMBL;Acc:B8C188]
63	Thaps24512	1102.37	308.374	0.0056	0.4819		B8CAG8	Predicted protein [Source:UniProtKB/TrEMBL;Acc:B8CAG8]
64	Thaps261826	169.812	36.2277	0.0055	0.4875		B8BY16	Sec14p-like protein [Source:UniProtKB/TrEMBL;Acc:B8BY16]	Cellular retinaldehyde-binding/triple function, C-terminal
65	Thaps8410	23.6079	5.2961	0.0055	0.4929		B8C9E6	Predicted protein [Source:UniProtKB/TrEMBL;Acc:B8C9E6]	AT hook-like	molecular_function
66	Thaps3787	57.3594	9.3052	0.0055	0.4984		B8BYS5	Predicted protein [Source:UniProtKB/TrEMBL;Acc:B8BYS5]	DNA polymerase alpha/epsilon, subunit B	molecular_function
67	Thaps10722	18.3626	179.219	0.0055	0.5039		B8CEC1	Predicted protein [Source:UniProtKB/TrEMBL;Acc:B8CEC1]	Lipase, class 3	molecular_function
68	Thaps31014	79.0995	25.6504	0.0053	0.5092		B8BS51	Mu subunit of AP4-like protein [Source:UniProtKB/TrEMBL;Acc:B8BS51]	Clathrin adaptor, mu subunit	biological_process
69	Thaps25772	1602.28	456.071	0.0053	0.5146	ACT1	B8CFV4	Actin-like protein [Source:UniProtKB/TrEMBL;Acc:B8CFV4]	Actin-like	molecular_function
70	Thaps33955	68.9351	15.2999	0.0053	0.5199		B8BZ60	Putative uncharacterized protein [Source:UniProtKB/TrEMBL;Acc:B8BZ60]	Protein kinase, catalytic domain	molecular_function
71	Thaps8522	1454.57	217.039	0.0053	0.5252		B8C9R1	Predicted protein [Source:UniProtKB/TrEMBL;Acc:B8C9R1]	Ribonucleotide reductase	molecular_function
72	Thaps22670	51.3507	238.461	0.0053	0.5305		B8C2G8	Predicted protein [Source:UniProtKB/TrEMBL;Acc:B8C2G8]	Protein of unknown function DUF3067
73	Thaps1622	38.0417	10.208	0.0052	0.5357		B8BRG9	DNA primase [Source:UniProtKB/TrEMBL;Acc:B8BRG9]	DNA primase, small subunit	biological_process
74	Thaps3394	2.435	26.9065	0.0052	0.5409		B8BXN5	Predicted protein [Source:UniProtKB/TrEMBL;Acc:B8BXN5]	Leucine-rich repeat	molecular_function
75	Thaps1968	80.0795	18.7068	0.0052	0.546		B8BSF6	Predicted protein [Source:UniProtKB/TrEMBL;Acc:B8BSF6]
76	Thaps11616	18.6905	300.392	0.0051	0.5512		B8CF22	Predicted protein [Source:UniProtKB/TrEMBL;Acc:B8CF22]
77	Thaps24704	32.8752	178.751	0.0051	0.5563		B8CBP5	Predicted protein [Source:UniProtKB/TrEMBL;Acc:B8CBP5]	Tetratricopeptide-like helical	molecular_function
78	Thaps262433	253.093	1184.45	0.0051	0.5614		B8C235	RNA binding protein of the pumilio family [Source:UniProtKB/TrEMBL;Acc:B8C235]	Pumilio RNA-binding repeat	molecular_function
79	Thaps21094	579.812	123.382	0.005	0.5664		B8BT90	Predicted protein [Source:UniProtKB/TrEMBL;Acc:B8BT90]
80	Thaps2984	5.4524	18.5045	0.005	0.5713		B8BVX1	Predicted protein [Source:UniProtKB/TrEMBL;Acc:B8BVX1]	Dynein heavy chain	molecular_function
81	Thaps12132	1.0016	45.6632	0.0049	0.5763		B8CGJ5	Predicted protein [Source:UniProtKB/TrEMBL;Acc:B8CGJ5]	Smr protein/MutS2 C-terminal
82	Thaps9499	21.4964	61.4758	0.0049	0.5812		B8CBH8	Predicted protein [Source:UniProtKB/TrEMBL;Acc:B8CBH8]	Cof protein	molecular_function
83	Thapsdraft1941	290.932	1113.24	0.0048	0.586		B8LEW5	Predicted protein [Source:UniProtKB/TrEMBL;Acc:B8LEW5]
84	Thaps23064	103.945	24.2863	0.0048	0.5908		B8C5I1	Predicted protein [Source:UniProtKB/TrEMBL;Acc:B8C5I1]	WD40/YVTN repeat-like-containing domain	molecular_function
85	Thaps11367	10.006	26.4382	0.0047	0.5955		B8LDT7	Predicted protein [Source:UniProtKB/TrEMBL;Acc:B8LDT7]	Glycosidase, PH1107-related	molecular_function
86	Thaps7989	21.6438	231.862	0.0046	0.6001		B8C835	Predicted protein [Source:UniProtKB/TrEMBL;Acc:B8C835]	Globin, truncated bacterial-like	molecular_function
87	Thaps41045	85.2927	29.6101	0.0044	0.6045	DGD3	B8C5W5	Dtdp-glucose 4,6-dehydratase [Source:UniProtKB/TrEMBL;Acc:B8C5W5]	dTDP-glucose 4,6-dehydratase	molecular_function
88	Thaps15246	6.8492	36.4898	0.0044	0.6089		B8BU76	Predicted protein [Source:UniProtKB/TrEMBL;Acc:B8BU76]	Cation/H+ exchanger	biological_process
89	Thaps22301	201.991	52.2515	0.0044	0.6133	PMM1	B8BZK1	Phosphomannomutase [Source:UniProtKB/TrEMBL;Acc:B8BZK1]	Eukaryotic phosphomannomutase	molecular_function
90	Thaps24918	3.9051	34.8817	0.0044	0.6177		B8CCR5	Predicted protein [Source:UniProtKB/TrEMBL;Acc:B8CCR5]
91	Thaps262516	12.2694	45.1895	0.0043	0.622		B8C2U2	Putative uncharacterized protein [Source:UniProtKB/TrEMBL;Acc:B8C2U2]
92	Thaps8909	26.1496	73.6579	0.0043	0.6263		B8LCA0	Predicted protein [Source:UniProtKB/TrEMBL;Acc:B8LCA0]	DNA breaking-rejoining enzyme, catalytic core	molecular_function
93	Thaps21472	737.764	202.942	0.0043	0.6306				Chlorophyll A-B binding protein
94	Thaps22735	68.2863	209.317	0.0042	0.6349		B8C2W6	Predicted protein [Source:UniProtKB/TrEMBL;Acc:B8C2W6]
95	Thapsdraft439	75.8287	19.1133	0.0042	0.6391		B8LEG9	DNA polymerase [Source:UniProtKB/TrEMBL;Acc:B8LEG9]	DNA-directed DNA polymerase, family B, exonuclease domain	molecular_function
96	Thaps25392	2.6573	19.4277	0.0042	0.6433		B5YM02	Predicted protein [Source:UniProtKB/TrEMBL;Acc:B5YM02]	Kringle
97	Thaps264282	10.3202	49.288	0.0041	0.6474		B8CD61	Kinesin motor protein-like protein [Source:UniProtKB/TrEMBL;Acc:B8CD61]	Kinesin, motor domain	molecular_function
98	Thaps40655	184.693	74.3432	0.0041	0.6515		B8C240	Homoserine dehydrogenase [Source:UniProtKB/TrEMBL;Acc:B8C240]	Homoserine dehydrogenase, catalytic	molecular_function
99	Thaps4516	30.6161	9.9239	0.0041	0.6555		B8BZH8	Predicted protein [Source:UniProtKB/TrEMBL;Acc:B8BZH8]
100	Thaps10521	523.412	170.062	0.0041	0.6596		B8LCW2	Predicted protein [Source:UniProtKB/TrEMBL;Acc:B8LCW2]
101	Thaps9684	124.789	36.2253	0.004	0.6636		B8CBZ9	Predicted protein [Source:UniProtKB/TrEMBL;Acc:B8CBZ9]	Timeless protein
102	Thaps23040	41.3529	145.735	0.004	0.6676		B8C5E6	Predicted protein [Source:UniProtKB/TrEMBL;Acc:B8C5E6]	Protein of unknown function DUF1501
103	Thaps19793	1007.19	191.183	0.004	0.6717		B8C3R9	Histone H2A [Source:UniProtKB/TrEMBL;Acc:B8C3R9]	Histone H2A	molecular_function
104	Thaps268242	84.3385	377.549	0.004	0.6756		B8BU56	Putative uncharacterized protein [Source:UniProtKB/TrEMBL;Acc:B8BU56]
105	Thapsdraft833	20.8063	96.2182	0.004	0.6796		B8LEF9	Predicted protein [Source:UniProtKB/TrEMBL;Acc:B8LEF9]	High mobility group, superfamily	molecular_function
106	Thaps9490	25.2976	5.1693	0.004	0.6836		B8CBG9	Predicted protein [Source:UniProtKB/TrEMBL;Acc:B8CBG9]	Domain of unknown function DUF250	cellular_component
107	Thaps9741	61.0966	9.8595	0.0039	0.6875		B8CC60	Predicted protein [Source:UniProtKB/TrEMBL;Acc:B8CC60]	DNA-directed DNA polymerase, family X, beta-like, N-terminal	molecular_function
108	Thaps36462	212.907	67.4582	0.0039	0.6914	TPI3	B8C8U5	Triosephosphate isomerase [Source:UniProtKB/TrEMBL;Acc:B8C8U5]	Triosephosphate isomerase	molecular_function
109	Thaps37357	18.9579	127.171	0.0039	0.6953	H4_2	B5YMD7	Histone H4 [Source:UniProtKB/TrEMBL;Acc:B5YMD7]	Histone H4	molecular_function
110	Thaps23347	79.4256	304.663	0.0039	0.6992		B5YP82	Predicted protein [Source:UniProtKB/TrEMBL;Acc:B5YP82]
111	Thaps10517	81.6992	347.449	0.0039	0.7031		B8LCV8	Predicted protein [Source:UniProtKB/TrEMBL;Acc:B8LCV8]
112	Thaps38194	8.094	2.1964	0.0039	0.7069		B5YLN5	Predicted protein [Source:UniProtKB/TrEMBL;Acc:B5YLN5]	5'-Nucleotidase/apyrase	molecular_function
113	Thaps32661	35.8756	8.8012	0.0039	0.7108		B8BYC0	Predicted protein [Source:UniProtKB/TrEMBL;Acc:B8BYC0]	DNA mismatch repair protein MutS, C-terminal domain	molecular_function
114	Thaps4946	97.3218	28.1399	0.0039	0.7146		B8C0R6	Predicted protein [Source:UniProtKB/TrEMBL;Acc:B8C0R6]
115	Thaps976	215.843	41.4439	0.0039	0.7185		B8BSZ5	Predicted protein [Source:UniProtKB/TrEMBL;Acc:B8BSZ5]	Twin-arginine translocation pathway, signal sequence
116	Thaps23996	42.0415	152.306	0.0038	0.7223		B8C893	Predicted protein [Source:UniProtKB/TrEMBL;Acc:B8C893]	EF-Hand 1, calcium-binding site
117	Thaps8586	26.5498	164.587	0.0038	0.7261		B8C8U1	Predicted protein [Source:UniProtKB/TrEMBL;Acc:B8C8U1]	Glycosyltransferase AER61, uncharacterised	molecular_function
118	Thaps2335	35.7348	6.9346	0.0038	0.7299		B8BU26	Predicted protein [Source:UniProtKB/TrEMBL;Acc:B8BU26]	F-box domain, cyclin-like	molecular_function
119	Thaps264672	37.6064	7.8905	0.0038	0.7336	CDC45	B8CEJ8	Cdc45-like protein [Source:UniProtKB/TrEMBL;Acc:B8CEJ8]	CDC45 family	biological_process
120	Thaps21131	18.1722	3.7718	0.0038	0.7374		B8BTI0	Predicted protein [Source:UniProtKB/TrEMBL;Acc:B8BTI0]	Chloride channel, voltage gated	cellular_component
121	Thaps269238	131.422	728.869	0.0038	0.7412	HSF35	B5YMV0	HSF35, heat shock transcription factor DNA-binding domain-containing protein, DNA binding, transcription factor [Source:UniProtKB/TrEMBL;Acc:B5YMV0]	Heat shock factor (HSF)-type, DNA-binding	molecular_function
122	Thaps21537	10.8664	39.5808	0.0037	0.7449		B8BVU7	Predicted protein [Source:UniProtKB/TrEMBL;Acc:B8BVU7]
123	Thaps7475	56.4961	21.2364	0.0037	0.7485		B8C6M0	Predicted protein [Source:UniProtKB/TrEMBL;Acc:B8C6M0]
124	Thaps728	141.993	36.4309	0.0037	0.7522	ELO3	B8CBI0	Long chain fatty acid elongase [Source:UniProtKB/TrEMBL;Acc:B8CBI0]	GNS1/SUR4 membrane protein	cellular_component
125	Thaps25898	139.596	20.8659	0.0036	0.7558		B8CGN0	Predicted protein [Source:UniProtKB/TrEMBL;Acc:B8CGN0]
126	Thaps38051	28.1973	120.967	0.0036	0.7594		B5YM34	Predicted protein [Source:UniProtKB/TrEMBL;Acc:B5YM34]	Fructose-2,6-bisphosphatase	molecular_function
127	Thaps25085	30.1755	7.1142	0.0035	0.763		B8CDS7	Predicted protein [Source:UniProtKB/TrEMBL;Acc:B8CDS7]
128	Thaps36753	40.1758	9.8293	0.0035	0.7665		B8LCA2	Predicted protein [Source:UniProtKB/TrEMBL;Acc:B8LCA2]	Kinesin, motor domain	molecular_function
129	Thaps6591	4.8201	18.7151	0.0034	0.7699		B8C4R8	Predicted protein [Source:UniProtKB/TrEMBL;Acc:B8C4R8]	Fibronectin, type III	molecular_function
130	Thaps21689	81.2792	27.4386	0.0034	0.7733		B8BXF1	Predicted protein [Source:UniProtKB/TrEMBL;Acc:B8BXF1]	Peptidyl-prolyl cis-trans isomerase, cyclophilin-type	biological_process
131	Thaps261635	315.69	71.1472	0.0034	0.7767	PCNA	B8BWU2	Proliferating cell nuclear antigen [Source:UniProtKB/TrEMBL;Acc:B8BWU2]	Proliferating cell nuclear antigen, PCNA	molecular_function
132	Thaps23247	40.8639	17.7929	0.0033	0.7801		B8C4C0	Predicted protein [Source:UniProtKB/TrEMBL;Acc:B8C4C0]	Fibronectin, type III	molecular_function
133	Thaps20603	858.611	254.077	0.0033	0.7834		B8BSY9	Predicted protein [Source:UniProtKB/TrEMBL;Acc:B8BSY9]	PsbQ-like domain
134	Thaps7445	22.0099	3.4949	0.0033	0.7867		B8C6J2	Predicted protein [Source:UniProtKB/TrEMBL;Acc:B8C6J2]
135	Thaps24304	33.5049	9.1354	0.0033	0.79		B8LBQ8	Predicted protein [Source:UniProtKB/TrEMBL;Acc:B8LBQ8]
136	Thaps35968	10.7879	2.323	0.0033	0.7932		B8C699	Predicted protein [Source:UniProtKB/TrEMBL;Acc:B8C699]	Zinc finger, CHC2-type	molecular_function
137	Thaps21042	27.1566	6.3756	0.0032	0.7965		B8BS76	Predicted protein [Source:UniProtKB/TrEMBL;Acc:B8BS76]
138	Thaps269503	26.9123	99.8223	0.0032	0.7997		B8C9E0	Predicted protein [Source:UniProtKB/TrEMBL;Acc:B8C9E0]	Heat shock factor (HSF)-type, DNA-binding	molecular_function
139	Thaps1243	57.5504	15.4362	0.0032	0.8029		B8BQD2	Predicted protein [Source:UniProtKB/TrEMBL;Acc:B8BQD2]	Heat shock protein DnaJ, N-terminal	biological_process
140	Thaps10156	19.9534	5.9633	0.0032	0.806		B8CDE6	Predicted protein [Source:UniProtKB/TrEMBL;Acc:B8CDE6]	T-complex 10/CenJ, C-terminal
141	Thaps41690	17.3889	64.15	0.0031	0.8092		B8C7Z1	Predicted protein [Source:UniProtKB/TrEMBL;Acc:B8C7Z1]	CASTOR/POLLUX/SYM8 ion channels	molecular_function
142	Thaps5775	43.275	14.8679	0.0031	0.8123		B8C3V3	Predicted protein [Source:UniProtKB/TrEMBL;Acc:B8C3V3]	Protein kinase, catalytic domain	molecular_function
143	Thaps30105	119.62	47.3304	0.0031	0.8154	FPS1	B8CD36	Probable farnesyl pyrophosphate synthetase [Source:UniProtKB/TrEMBL;Acc:B8CD36]	Polyprenyl synthetase	molecular_function
144	Thaps23872	47.6752	142.218	0.0031	0.8184		B8C7I1	Predicted protein [Source:UniProtKB/TrEMBL;Acc:B8C7I1]	Glycolipid transfer protein domain	cellular_component
145	Thaps9222	10.8353	30.6357	0.003	0.8215		B8CAP9	Predicted protein [Source:UniProtKB/TrEMBL;Acc:B8CAP9]	Tetratricopeptide-like helical	molecular_function
146	Thaps1720	27.2791	7.4298	0.003	0.8245		B8BRR5	Predicted protein [Source:UniProtKB/TrEMBL;Acc:B8BRR5]
147	Thaps6893	10.4146	31.7448	0.003	0.8275		B5YMS5	Predicted protein [Source:UniProtKB/TrEMBL;Acc:B5YMS5]	Synaptobrevin	cellular_component
148	Thaps23381	23.0684	132.023	0.003	0.8305		B5YME6	Predicted protein [Source:UniProtKB/TrEMBL;Acc:B5YME6]	Tetratricopeptide TPR-1	molecular_function
149	Thaps32874	911.652	280.044	0.003	0.8335		B8BXP6	Superoxide dismutase [Source:UniProtKB/TrEMBL;Acc:B8BXP6]	Manganese/iron superoxide dismutase	molecular_function
150	Thaps40445	28.7977	79.6947	0.003	0.8365		B8C065	Predicted protein [Source:UniProtKB/TrEMBL;Acc:B8C065]	Dynein heavy chain	molecular_function
151	Thaps22189	132.004	355.712	0.003	0.8395		B8C1I9	Predicted protein [Source:UniProtKB/TrEMBL;Acc:B8C1I9]	GCN5-related N-acetyltransferase (GNAT) domain	biological_process
152	Thaps264005	44.73	131.027	0.0029	0.8424		B8CBD1	Putative uncharacterized protein [Source:UniProtKB/TrEMBL;Acc:B8CBD1]	Glycoside hydrolase, family 16	molecular_function
153	Thaps22243	108.489	46.7804	0.0029	0.8453		B8BZ90	Predicted protein [Source:UniProtKB/TrEMBL;Acc:B8BZ90]	Uncharacterised protein family UPF0363
154	Thaps1969	67.5638	30.7465	0.0029	0.8482		B8BSF7	Predicted protein [Source:UniProtKB/TrEMBL;Acc:B8BSF7]	Peptidyl-prolyl cis-trans isomerase, cyclophilin-type	biological_process
155	Thaps9963	2.5649	10.5773	0.0029	0.8511		B8CCS7	Predicted protein [Source:UniProtKB/TrEMBL;Acc:B8CCS7]	Regulator of chromosome condensation, RCC1
156	Thaps6504	26.6236	8.3716	0.0029	0.854		B8C4I2	Predicted protein [Source:UniProtKB/TrEMBL;Acc:B8C4I2]	CDP-alcohol phosphatidyltransferase	cellular_component
157	Thaps4536	310.818	86.3364	0.0029	0.8568		B8BZJ8	Predicted protein [Source:UniProtKB/TrEMBL;Acc:B8BZJ8]
158	Thaps36716	244.12	682.374	0.0028	0.8597	LPD	B8LBI2	Dihydrolipoyl dehydrogenase [Source:UniProtKB/TrEMBL;Acc:B8LBI2]	Pyridine nucleotide-disulphide oxidoreductase, dimerisation	molecular_function
159	Thaps35323	22.4647	85.6577	0.0028	0.8625		B5YMY4	Predicted protein [Source:UniProtKB/TrEMBL;Acc:B5YMY4]	SWAP/Surp	molecular_function
160	Thaps2131	26.4893	68.934	0.0028	0.8654		B8BTG6	Predicted protein [Source:UniProtKB/TrEMBL;Acc:B8BTG6]	P-loop containing nucleoside triphosphate hydrolase
161	Thaps269714	221.8	88.3713	0.0028	0.8682		B8CBW8	ATP sulfurylase [Source:UniProtKB/TrEMBL;Acc:B8CBW8]	Adenylylsulphate kinase, C-terminal	molecular_function
162	Thaps2660	117.039	414.906	0.0028	0.871		B8BV03	Predicted protein [Source:UniProtKB/TrEMBL;Acc:B8BV03]	START-like domain
163	Thaps23931	64.3862	18.9485	0.0028	0.8737		B8C7V7	Predicted protein [Source:UniProtKB/TrEMBL;Acc:B8C7V7]	Methyltransferase type 11	biological_process
164	Thaps9575	17.7971	47.3295	0.0027	0.8765		B8CBQ5	Predicted protein [Source:UniProtKB/TrEMBL;Acc:B8CBQ5]	S-adenosyl-L-methionine-dependent methyltransferase-like
165	Thaps23587	19.8788	52.8329	0.0027	0.8792		B5YNP1	Predicted protein [Source:UniProtKB/TrEMBL;Acc:B5YNP1]		molecular_function
166	Thaps24003	13.3541	54.6117	0.0027	0.882		B8C8A5	Predicted protein [Source:UniProtKB/TrEMBL;Acc:B8C8A5]	Heat shock factor (HSF)-type, DNA-binding	molecular_function
167	Thaps20954	41.4434	9.0742	0.0027	0.8847		B8BRN9	Predicted protein [Source:UniProtKB/TrEMBL;Acc:B8BRN9]	Tesmin/TSO1-like, CXC
168	Thaps9268	63.4809	15.368	0.0027	0.8874		B8CAU5	Predicted protein [Source:UniProtKB/TrEMBL;Acc:B8CAU5]
169	Thaps25687	38.7369	95.0759	0.0027	0.8901		B8CF96	Predicted protein [Source:UniProtKB/TrEMBL;Acc:B8CF96]	Tetratricopeptide, MLP1/MLP2-like	cellular_component
170	Thaps24231	16.9972	44.2623	0.0027	0.8927		B8C9T4	Predicted protein [Source:UniProtKB/TrEMBL;Acc:B8C9T4]	Dedicator of cytokinesis	molecular_function
171	Thaps8536	20.5	8.6761	0.0026	0.8954		B8C9S5	Predicted protein [Source:UniProtKB/TrEMBL;Acc:B8C9S5]	ATPase, AAA+ type, core	molecular_function
172	Thaps24057	15.6089	39.4917	0.0026	0.898		B8C8L5	Predicted protein [Source:UniProtKB/TrEMBL;Acc:B8C8L5]
173	Thaps20903	45.9753	11.7923	0.0026	0.9006		B8BRD7	Predicted protein [Source:UniProtKB/TrEMBL;Acc:B8BRD7]	Chromatin assembly factor 1 subunit A
174	Thaps40193	263.59	91.5298	0.0026	0.9032		B8C163	Predicted protein [Source:UniProtKB/TrEMBL;Acc:B8C163]	CbxX/CfqX, monofunctional	molecular_function
175	Thaps24555	67.3058	22.6808	0.0026	0.9058		B8CAQ3	Predicted protein [Source:UniProtKB/TrEMBL;Acc:B8CAQ3]	Protein of unknown function DUF2838
176	Thaps7594	108.616	32.5996	0.0026	0.9084		B8C6Y9	Predicted protein [Source:UniProtKB/TrEMBL;Acc:B8C6Y9]
177	Thaps22667	64.6102	24.4236	0.0025	0.9109		B8C2G0	Predicted protein [Source:UniProtKB/TrEMBL;Acc:B8C2G0]
178	Thaps21850	67.9508	20.0847	0.0025	0.9135		B8BYD0	Predicted protein [Source:UniProtKB/TrEMBL;Acc:B8BYD0]	Cyclin, N-terminal
179	Thaps14225	50.8356	169.281	0.0025	0.916		B8CF86	Predicted protein [Source:UniProtKB/TrEMBL;Acc:B8CF86]	RNA helicase, ATP-dependent, DEAD-box, conserved site	molecular_function
180	Thaps25158	21.5053	72.1334	0.0025	0.9185		B8LCQ5	Predicted protein [Source:UniProtKB/TrEMBL;Acc:B8LCQ5]
181	Thaps25330	42.9094	226.807	0.0025	0.921		B5YLJ0	Predicted protein [Source:UniProtKB/TrEMBL;Acc:B5YLJ0]	Potassium channel, inwardly rectifying, Kir, cytoplasmic
182	Thaps8526	33.7787	9.5774	0.0025	0.9235		B8C9R5	Predicted protein [Source:UniProtKB/TrEMBL;Acc:B8C9R5]	ABC-1
183	Thaps896	10.9544	46.5859	0.0025	0.9259		B8BSR5	Predicted protein [Source:UniProtKB/TrEMBL;Acc:B8BSR5]	Ret-finger protein-like 3 antisense
184	Thaps25777	58.87	22.3542	0.0024	0.9284		B8CFW1	Predicted protein [Source:UniProtKB/TrEMBL;Acc:B8CFW1]
185	Thaps268713	253.83	91.9039	0.0024	0.9308		B8BZQ3	Putative uncharacterized protein [Source:UniProtKB/TrEMBL;Acc:B8BZQ3]
186	Thaps24056	94.6231	29.396	0.0024	0.9332	MLK1	B8C8L4	Myosin light chain kinase [Source:UniProtKB/TrEMBL;Acc:B8C8L4]	Protein kinase, catalytic domain	molecular_function
187	Thaps24150	55.4201	162.043	0.0024	0.9357		B8C998	Predicted protein [Source:UniProtKB/TrEMBL;Acc:B8C998]	PDZ/DHR/GLGF	molecular_function
188	Thaps9941	24.5663	71.7337	0.0024	0.9381		B8CCQ4	Predicted protein [Source:UniProtKB/TrEMBL;Acc:B8CCQ4]	P-loop containing nucleoside triphosphate hydrolase
189	Thaps22044	34.412	17.0245	0.0024	0.9405		B8BWL9	Predicted protein [Source:UniProtKB/TrEMBL;Acc:B8BWL9]
190	Thaps23033	117.9	49.2398	0.0024	0.9429		B8C5D3	Predicted protein [Source:UniProtKB/TrEMBL;Acc:B8C5D3]	NAD-dependent epimerase/dehydratase	molecular_function
191	Thaps25870	37.2925	87.2191	0.0024	0.9452		B8CGG8	Predicted protein [Source:UniProtKB/TrEMBL;Acc:B8CGG8]
192	Thaps4808	11.7475	3.1175	0.0024	0.9476		B8C0C7	Predicted protein [Source:UniProtKB/TrEMBL;Acc:B8C0C7]
193	Thaps24489	13.5987	34.4465	0.0024	0.95		B8CAC4	Predicted protein [Source:UniProtKB/TrEMBL;Acc:B8CAC4]	Tetratricopeptide TPR-1	molecular_function
194	Thaps25297	20.1001	53.3698	0.0024	0.9523		B8CEB5	Predicted protein [Source:UniProtKB/TrEMBL;Acc:B8CEB5]	Vacuolar protein sorting-associated protein 13A N-terminal domain
195	Thaps11974	8.6262	28.0051	0.0023	0.9546		B8CG37	Predicted protein [Source:UniProtKB/TrEMBL;Acc:B8CG37]	SH2 motif	molecular_function
196	Thaps269937	58.9326	28.9572	0.0023	0.957		B5YLN3	Aminopeptidase with a membrane alanine aminopeptidase domain [Source:UniProtKB/TrEMBL;Acc:B5YLN3]	Peptidase M1, alanine aminopeptidase/leukotriene A4 hydrolase	molecular_function
197	Thaps8795	22.1153	48.7768	0.0023	0.9593		B8LC26	Predicted protein [Source:UniProtKB/TrEMBL;Acc:B8LC26]	Armadillo-type fold	molecular_function
198	Thaps37328	55.3978	15.9397	0.0023	0.9616		B8CCN9	DNA primase [Source:UniProtKB/TrEMBL;Acc:B8CCN9]	DNA primase, large subunit, eukaryotic/archaeal	molecular_function
199	Thaps11978	20.2332	7.2022	0.0022	0.9638		B8CG41	Predicted protein [Source:UniProtKB/TrEMBL;Acc:B8CG41]	Cytochrome b5	molecular_function
200	Thaps7249	129.196	51.7855	0.0022	0.966	ARF5	B5YNR9	ADP-ribosylation factor like protein [Source:UniProtKB/TrEMBL;Acc:B5YNR9]	Small GTPase superfamily, Rab type	cellular_component
201	Thaps35816	130.592	65.1591	0.0022	0.9682	GAPD2	B8C783	Glyceraldehyde-3-phosphate dehydrogenase [Source:UniProtKB/TrEMBL;Acc:B8C783]	Glyceraldehyde-3-phosphate dehydrogenase, type I	molecular_function
202	Thaps25022	59.7335	31.1847	0.0022	0.9704		B8CDI0	Predicted protein [Source:UniProtKB/TrEMBL;Acc:B8CDI0]	AMP-dependent synthetase/ligase	molecular_function
203	Thaps23474	27.3761	10.6957	0.0022	0.9726		B5YN20	Predicted protein [Source:UniProtKB/TrEMBL;Acc:B5YN20]
204	Thaps25040	108.995	38.6977	0.0021	0.9747		B8CDL1	Predicted protein [Source:UniProtKB/TrEMBL;Acc:B8CDL1]	Chlorophyll A-B binding protein, plant	cellular_component
205	Thaps41291	3015.35	1503.59	0.0021	0.9768	CAM1	B5YMJ6	Calmodulin [Source:UniProtKB/TrEMBL;Acc:B5YMJ6]	Calcium-binding EF-hand	molecular_function
206	Thaps35896	82.9728	41.1769	0.0021	0.9789			Methylthioribose-1-phosphate isomerase [Source:UniProtKB/Swiss-Prot;Acc:B8C6V3]	Initiation factor 2B-related	biological_process
207	Thaps22016	179.153	365.527	0.0021	0.981		B8BWG8	ABC transporter [Source:UniProtKB/TrEMBL;Acc:B8BWG8]	ABC transporter-like	biological_process
208	Thaps261566	25.3779	74.4933	0.002	0.983		B8BVP3	Putative uncharacterized protein [Source:UniProtKB/TrEMBL;Acc:B8BVP3]	Bud13
209	Thaps25498	21.2896	42.077	0.0019	0.985		B8LDH2	Predicted protein [Source:UniProtKB/TrEMBL;Acc:B8LDH2]	Heat shock factor (HSF)-type, DNA-binding	molecular_function
210	Thaps9679	221.228	92.5659	0.0019	0.9869		B8CBZ4	Mannose-6-phosphate isomerase [Source:UniProtKB/TrEMBL;Acc:B8CBZ4]	Mannose-6-phosphate isomerase, type I	molecular_function
211	Thaps268650	30.5032	14.3919	0.0019	0.9887	APB2	B8C1G4	Beta subunit of clathrin adaptor complex AP2 [Source:UniProtKB/TrEMBL;Acc:B8C1G4]	Clathrin/coatomer adaptor, adaptin-like, N-terminal	molecular_function
212	Thaps21371	128.963	64.4503	0.0018	0.9905		B8BUZ5	Spermidine synthase [Source:UniProtKB/TrEMBL;Acc:B8BUZ5]	Metridin-like ShK toxin	molecular_function
213	Thaps21789	83.6583	36.6046	0.0017	0.9922		B8BY07	Predicted protein [Source:UniProtKB/TrEMBL;Acc:B8BY07]	Oxidoreductase, N-terminal	molecular_function
214	Thaps7582	31.8088	67.4652	0.0017	0.9939		B8C6X6	Predicted protein [Source:UniProtKB/TrEMBL;Acc:B8C6X6]	Adenylyl cyclase class-3/4/guanylyl cyclase	cellular_component
215	Thaps261756	47.2871	22.7917	0.0016	0.9955		B8BXM0	Membrane alanine aminopeptidase [Source:UniProtKB/TrEMBL;Acc:B8BXM0]	Peptidase M1, alanine aminopeptidase/leukotriene A4 hydrolase	molecular_function
216	Thaps263534	38.3296	17.4765	0.0016	0.9971		B8C862	Dolichyl pyrophosphate Glc1Man9GlcNAc2; Dolichyl-P-Glc:Man9GlcNAc2-PP-dolichyl glucosyltransferase [Source:UniProtKB/TrEMBL;Acc:B8C862]	Glycosyl transferase, ALG6/ALG8	molecular_function
217	Thapsdraft1755	71.4913	33.6349	0.0015	0.9985		B8LDZ8	Predicted protein [Source:UniProtKB/TrEMBL;Acc:B8LDZ8]
218	Thaps32226	46.2059	20.0605	0.0015	1		B8BTZ9	Predicted protein [Source:UniProtKB/TrEMBL;Acc:B8BTZ9]	Cleft lip and palate transmembrane 1	cellular_component
